# Supplementary material for: Carbonic Anhydrase-IX Is a Specific and Sensitive Theragnostic Target for Imaging and Radioimmunotherapy in Metastatic Colorectal Cancer
Source: Gastro Hep Adv. 2025 Dec 26;5(3):100871. doi: 10.1016/j.gastha.2025.100871 (PMC12860988; doi:10.1016/j.gastha.2025.100871)
Supplement: Table A1 [file mmc3.xlsx]

## Sheet: CA-IX IHC scores
Patient	Chemo-treated	Staining Intensity score	Staining coverage score	Total Score
P070	N	0	0	0
P638	N	0	0	0
yP114	Y	0	0	0
yP681	Y	0	0	0
yP784	Y	0	0	0
yP925	Y	0	0	0
P002	N	1	1	1
P119	N	1	1	1
yP396	Y	1	1	1
yP536	Y	1	1	1
yP705	Y	1	1	1
yP724	Y	1	1	1
yP766	Y	1	1	1
yP955	Y	1	1	1
P182	N	1	2	2
P388	N	2	1	2
P398	N	2	1	2
yP256	Y	2	1	2
yP374	Y	1	2	2
yP571	Y	1	2	2
yP611	Y	2	1	2
yP871	Y	2	1	2
yP937	Y	1	2	2
yP985	Y	2	1	2
P738	N	3	1	3
yP102	Y	1	3	3
yP401	Y	3	1	3
P998	N	2	2	4
yP792	Y	2	2	4
P442	N	3	2	6
P686	N	3	2	6
yP078	Y	2	3	6
yP121	Y	3	2	6
yP295	Y	3	2	6
yP341	Y	2	3	6
yP354	Y	3	2	6
yP775	Y	2	3	6
yP872	Y	2	3	6
P261	N	3	3	9
P315	N	3	3	9
P769	N	3	3	9
yP089	Y	3	3	9
yP113	Y	3	3	9
yP114S	Y	3	3	9
yP275	Y	3	3	9
yP819	Y	3	3	9
