# Supplementary material for: Carbonic Anhydrase-IX Is a Specific and Sensitive Theragnostic Target for Imaging and Radioimmunotherapy in Metastatic Colorectal Cancer
Source: Gastro Hep Adv. 2025 Dec 26;5(3):100871. doi: 10.1016/j.gastha.2025.100871 (PMC12860988; doi:10.1016/j.gastha.2025.100871)
Supplement: Table A2 [file mmc4.xlsx]

## Sheet: Dual Biodistribution
		Swaroop-Smith 2024_Supplemental Table II
PCC002_LT	177Lu-girentuximab (n=5)							yP190_ LT	177Lu-girentuximab (n=3)
	24 h		48 h		144 h				24 h		48 h		144 h
	Mean	SD	Mean	SD	Mean	SD			Mean	SD	Mean	SD	Mean	SD
Blood	0.225656	0.00300915	0.195175	0.00945196	0.168908	0.00149714		Blood	0.235219	0.0245725	0.203333	0.0225485	0.158918	0.0210244
Lungs	0.144006	0.0277887	0.124311	0.00946778	0.112817	0.0173016		Lungs	0.0920881	0.0241526	0.093648	0.0120772	0.0686959	0.014465
Heart	0.099754	0.0183243	0.0904782	0.00866032	0.066594	0.010194		Heart	0.0682438	0.0110916	0.065903	0.0142896	0.0408811	0.00795085
Liver	0.0895804	0.0091856	0.078518	0.00547403	0.0696172	0.0050769		Liver	0.102194	0.00864583	0.0969953	0.0071954	0.0898123	0.0105876
Kidney	0.124617	0.0215588	0.104098	0.0261644	0.105055	0.0165553		Kidney	0.0907075	0.0104525	0.0970245	0.0223222	0.0936566	0.0415997
Muscle	0.0316061	0.00422708	0.0273404	0.00304925	0.0201109	0.00186482		Muscle	0.0212002	0.00221044	0.0219034	0.003363	0.0140729	0.000314932
Spleen	0.134802	0.018276	0.132884	0.0131585	0.134633	0.00654531		Spleen	0.0643895	0.01818	0.0719793	0.00537393	0.0853176	0.00213728
Bone	0.0442987	0.00348627	0.0451072	0.00484976	0.0408782	0.00500485		Bone	0.0418135	0.0018679	0.0417599	0.00646329	0.0445487	0.00676258
Tumour	0.287284	0.0544554	0.340971	0.0674506	0.326968	0.0520891		Tumour	0.355361	0.258288	0.320737	0.154368	43.62%*	0.147501
													*n=2
PCC002_LT	89Zr-girentuximab (n=5)							yP190_ LT	89Zr-girentuximab (n=3)
	24 h		48 h		144 h				24 h		48 h		144 h
	Mean	SD	Mean	SD	Mean	SD			Mean	SD	Mean	SD	Mean	SD
Blood	0.193007	0.00811978	0.161211	0.00653308	0.12014	0.00342784		Blood	0.285632	0.0339735	0.23172	0.0155928	0.164818	0.0258527
Lungs	0.0973817	0.00660506	0.0897227	0.00611111	0.0796919	0.0105546		Lungs	0.0985239	0.0234245	0.101665	0.011249	0.0771806	0.0172272
Heart	0.0563457	0.0100851	0.0519936	0.00458394	0.0449206	0.00704536		Heart	0.073738	0.011477	0.0713482	0.0141402	0.0422392	0.00732901
Liver	0.0637973	0.00442953	0.0583222	0.00625358	0.065101	0.00350146		Liver	0.10624	0.00608114	0.0994417	0.00794991	0.108445	0.0257703
Kidney	0.0873013	0.0148474	0.0772971	0.0148723	0.0805301	0.01294		Kidney	0.0821819	0.0126079	0.093035	0.0223868	0.0972067	0.0439134
Muscle	0.0172696	0.00239415	0.0154815	0.00154348	0.0135284	0.00119978		Muscle	0.0226643	0.00229026	0.0231505	0.00384712	0.014673	0.000539977
Spleen	0.0708418	0.00964422	0.0784626	0.0128869	0.108818	0.01817		Spleen	0.0608697	0.0196506	0.068144	0.00713944	0.0865788	0.00368802
Bone	0.0257327	0.00198878	0.0295736	0.00372425	0.0472568	0.00564442		Bone	0.0370979	0.00208788	0.0456829	0.00704218	0.0819803	0.0159314
Tumour	0.140276	0.0208955	0.165956	0.0293937	0.210287	0.0317556		Tumour	0.3495	0.247114	0.331432	0.136403	42.39%*	0.166696
													*n=2
