# Supplementary material for: Carbonic Anhydrase-IX Is a Specific and Sensitive Theragnostic Target for Imaging and Radioimmunotherapy in Metastatic Colorectal Cancer
Source: Gastro Hep Adv. 2025 Dec 26;5(3):100871. doi: 10.1016/j.gastha.2025.100871 (PMC12860988; doi:10.1016/j.gastha.2025.100871)
Supplement: Table A3 [file mmc5.xlsx]

## Sheet: SUVs
		Swaroop-Smith 2024_Supplemental Table III
	PCC002_LT	18F-FDG (n=5)		89Zr-girentuximab (n=5)
		1 h		24 h		48 h		144 h
		Mean	SD	Mean	SD	Mean	SD	Mean	SD
	Tumour SUVmax	0.55	0.08	2.78447	0.230703	3.31	0.55	5.37	0.87
	Tumour:Background	1.15	0.19	3.5682	0.765442	4.79	0.82	8.5	2.22
	Tumour:Liver	1.44	0.25	1.13	0.0644709	1.93	0.256	2.94	0.243
	Tumour:Bone	0.96	0.157	2.97	0.29	3.53	0.65	5.44	1.11
	P190_ LT	18F-FDG (n=1)		89Zr-girentuximab (n=1)
		1 h		24 h		144 h
	Tumour SUVmax	0.65		2.11		4.54
	Tumour:Background	1.07		2.52		7.3
	Tumour:Liver	1.57		0.88		2.33
	Tumour:Bone	1.4		1.99		3.09
