# Supplementary material for: Carbonic Anhydrase-IX Is a Specific and Sensitive Theragnostic Target for Imaging and Radioimmunotherapy in Metastatic Colorectal Cancer
Source: Gastro Hep Adv. 2025 Dec 26;5(3):100871. doi: 10.1016/j.gastha.2025.100871 (PMC12860988; doi:10.1016/j.gastha.2025.100871)
Supplement: Table A4 [file mmc6.xlsx]

## Sheet: TP53 mutations
Sample	SYMBOL	Consequence	EXON	HGVS (DNA)	HGVS (protein)	VARIANT_CLASS
P190_LT	TP53	WT	N/A	N/A	N/A	N/A
P002_LT	TP53	missense_variant	6	ENST00000269305.4:c.641A>G	ENSP00000269305.4:p.His214Arg	SNV
P315_LT	TP53	frameshift_variant	6	ENST00000269305.4:c.635_636del	ENSP00000269305.4:p.Phe212SerfsTer3	deletion
P275_LT	TP53	frameshift_variant	4	ENST00000269305.4:c.361dup	ENSP00000269305.4:p.Ser121PhefsTer28	insertion
P783_LT	TP53	inframe_deletion	4	ENST00000269305.9:c.273_308del	ENSP00000269305.4:p.W91_Y103delinsC	deletion
P999_LT	TP53	frameshift_variant	4	ENST00000269305.9:c.216dup	ENSP00000269305.4:p.V73fs	insertion
